# Supplementary material for: Comparison of reference gene expression stability in mouse skeletal muscle via five algorithms
Source: PeerJ. 2022 Oct 17;10:e14221. doi: 10.7717/peerj.14221 (PMC9583855; doi:10.7717/peerj.14221)
Supplement: Supplemental Information 3 [file peerj-10-14221-s003.xlsx]

## Sheet: Sheet1
Gene name	HPRT	TUBA	18S	PPIA	ACTB	GAPDH	B2M	YWHAZ	Remark
C57_SOL_1	28.068	27.384	24.267	22.761	24.911	24.479	24.001	28.675	8 weeks old
C57_SOL_2	27.797	24.802	16.818	22.911	24.347	19.216	23.785	26.554
C57_SOL_3	27.955	26.637	24.282	22.682	24.863	24.364	23.967	28.992
C57_SOL_4	26.983	25.816	21.229	22.107	23.707	21.851	23.402	27.406
C57_SOL_5	27.908	25.745	16.951	23.096	24.49	19.342	23.813	26.687
C57_SOL_6	26.862	25.119	21.241	21.978	23.716	21.884	23.419	27.427
C57_SOL_7	26.296	24.108	16.416	21.48	22.892	18.113	22.102	25.113
C57_SOL_8	26.099	23.562	16.436	21.389	22.829	18.087	21.972	25.079
ICR_SOL_1	24.812	22.185	13.042	20.76	20.98	16.917	21.391	22.596
ICR_SOL_2	25.43	22.093	14.646	20.93	21.537	17.591	21.591	23.324
ICR_SOL_3	25.316	22.204	14.712	20.849	21.333	17.599	21.56	23.477
ICR_SOL_4	25.358	23.224	16.28	20.714	22.168	18.229	22.097	24.307
ICR_SOL_5	24.828	21.772	12.991	20.791	20.986	16.957	21.358	22.774
ICR_SOL_6	25.561	22.636	16.05	20.58	22.261	18.139	22.02	24.155
ICR_TA_1	26.53	23.09	17.183	21.111	21.63	17.582	22.974	24.939
ICR_TA_2	25.447	22.142	13.569	20.787	21.228	15.774	22.206	23.461
ICR_TA_3	25.442	22.521	13.629	20.759	21.182	15.707	22.149	23.573
ICR_TA_4	25.452	22.698	14.011	20.641	21.278	16.186	22.56	23.529
ICR_TA_5	26.275	22.934	17.211	21.118	21.429	17.529	22.918	24.853
ICR_TA_6	25.29	22.466	13.978	20.569	21.234	16.08	22.542	23.651
ICR_LD_1	25.253	22.371	15.695	20.175	21.303	16.318	21.591	23.763
ICR_LD_2	25.209	22.771	17.05	19.448	20.868	17.95	21.548	24.347
ICR_LD_3	25.595	22.497	14.4	20.433	21.43	16.641	22.45	23.737
ICR_LD_4	25.661	22.14	14.319	20.223	21.3	16.458	22.375	23.787
ICR_LD_5	25.15	22.233	16.895	19.469	20.98	18.044	21.499	24.388
ICR_LD_6	25.336	23.084	15.752	20.373	21.372	16.424	21.571	23.914
ICR_GAS_1	25.151	22.101	14.737	20.271	20.918	16.666	22.175	23.72
ICR_GAS_2	24.75	22.695	17.417	19.606	20.738	18.14	21.925	24.527
ICR_GAS_3	25.879	23.767	14.499	20.764	22.058	16.907	22.959	24.342
ICR_GAS_4	25.312	22.618	14.864	20.201	21.134	16.643	22.101	23.622
ICR_GAS_5	24.741	23.285	17.406	19.596	20.774	18.243	21.637	24.371
ICR_GAS_6	25.949	23.177	14.318	20.766	22.226	16.81	22.993	24.337
ICR_lactation_TA_1	23.755	20.483	17.431	17.644	18.234	22.552	22.005	22.689	less than 21 days old
ICR_lactation_TA_2	24.464	23.717	21.007	18.073	19.569	26.391	23.677	24.775
ICR_lactation_TA_3	22.158	20.395	16.572	16.566	17.631	21.253	20.827	22.095
ICR_lactation_TA_4	23.763	22.824	17.387	18.339	19.673	20.601	20.77	23.982
ICR_lactation_TA_5	24.693	24.545	19.48	19.131	20.356	24.657	23.081	25.124
ICR_lactation_TA_6	23.834	22.203	17.333	18.496	19.577	20.587	20.821	23.9
ICR_lactation_TA_7	23.834	24.37	21.516	17.661	19.264	26.494	23.247	24.894
ICR_lactation_TA_8	23.667	21.097	17.484	17.607	18.378	22.492	21.893	22.706
ICR_lactation_TA_9	24.419	23.244	20.724	18.119	19.544	26.464	23.624	24.685
ICR_lactation_TA_10	23.901	25.184	21.621	17.787	19.327	26.58	23.303	24.92
ICR_lactation_TA_11	24.487	24.924	19.696	19.106	20.439	24.769	22.963	25.124
ICR_lactation_TA_12	22.309	20.894	16.644	16.531	17.547	21.314	20.888	22.054
C2C12_1	21.177	28.489	12.352	16.585	16.849	15.616	15.905	18.364
C2C12_2	22.241	16.689	10.344	16.556	15.965	16.629	19.839	18.212
C2C12_3	21.174	16.056	11.454	15.335	15.018	15.929	18.321	17.246
C2C12_4	21.689	29.606	12.206	16.489	16.901	15.663	16.184	18.439
C2C12_5	19.842	26.624	10.827	14.529	14.877	13.611	16.107	16.695
C2C12_6	21.82	18.507	14.992	17.006	16.862	17.561	16.571	19.118
C2C12_7	21.931	18.83	14.794	17.053	16.954	17.558	16.449	19.137
C2C12_8	21.653	29.416	12.128	16.549	16.892	15.743	16.175	18.369
C2C12_9	22.523	16.324	10.948	15.647	15.647	15.996	18.915	18.199
C2C12_10	19.758	26.891	10.991	14.641	14.797	13.777	16.314	16.734
C2C12_11	21.417	17.465	12.577	15.952	15.564	16.358	17.989	17.741
C2C12_12	22.311	16.122	9.623	15.246	15.38	15.527	18.473	17.868
C2C12_13	21.912	21.617	19.382	16.884	16.617	22.139	18.031	21.824
C2C12_14	19.927	29.063	13.444	14.966	15.37	15.574	16.421	17.488
C2C12_15	21.182	28.941	12.398	16.428	16.757	15.602	15.946	18.431
C2C12_16	21.879	21.563	19.346	16.919	16.62	22.157	18.078	21.828
C2C12_17	21.423	17.013	12.437	15.853	15.561	16.348	17.975	17.743
C2C12_18	22.324	17.026	10.479	16.625	16.004	16.692	19.895	18.311
C2C12_19	22.465	16.806	11.186	15.816	15.751	16.106	18.837	18.283
C2C12_20	22.47	18.13	11.339	16.093	16.508	15.993	19.274	18.666
C2C12_21	19.934	29.156	13.244	14.892	15.27	15.436	16.353	17.429
C2C12_22	19.823	30.318	10.797	14.856	14.914	13.621	16.331	16.709
C2C12_23	22.286	17.477	11.194	16.028	16.415	15.92	19.236	18.591
C2C12_24	19.849	30.504	10.763	14.846	14.968	13.641	16.226	16.744
the followed data is used for validation
Gene name	TNNI1	TNNI2	TNNC1	TNNC2	ACTB	HPRT	YWHAZ	GAPDH	18S	Remark
ICR_SOL_v1	20.705	16.662	19.139	18.015	22.957	25.957	24.792	20.874	15.984	8 weeks old ICR mice
ICR_SOL_v2	23.806	19.262	21.704	20.75	25.888	28.871	28.225	24.099	19.698
ICR_SOL_v3	21.997	17.653	20.303	18.978	24.032	27.001	25.978	21.585	17.188
ICR_SOL_v4	20.799	16.428	18.841	17.583	23.21	26.314	24.657	19.984	15.273
ICR_SOL_v5	20.935	17.36	19.161	18.815	24.052	27.139	25.837	21.678	18.066
ICR_SOL_v6	19.982	16.677	18.398	17.971	23.186	26.484	24.936	20.076	16.973
ICR_GAS_v1	32.185	16.049	30.638	17.636	24.514	27.594	27.049	21.168	18.375
ICR_GAS_v2	28.224	14.906	28.072	16.096	22.473	25.813	24.665	18.796	15.976
ICR_GAS_v3	29.546	15.221	28.235	16.143	22.41	26.418	25.356	18.425	18.351
ICR_GAS_v4	32.936	15.027	31.177	15.855	22.964	26.278	24.182	17.772	14.794
ICR_GAS_v5	Undetermined	20.459	29.96	22.626	28.916	32.964	31.096	26.827	25.071
ICR_GAS_v6	28.632	17.322	27.122	18.8	25.188	28.565	27.539	21.335	19.77
