# Supplementary material for: Comparison of reference gene expression stability in mouse skeletal muscle via five algorithms
Source: PeerJ. 2022 Oct 17;10:e14221. doi: 10.7717/peerj.14221 (PMC9583855; doi:10.7717/peerj.14221)
Supplement: Supplemental Information 4 [file peerj-10-14221-s004.xlsx]

## Sheet: Sheet1
Primer name		Sequence (5'-3')	Length (nt)	Tm (℃)	GC%	Product length (bp)	Primer efficiency (%)	Regression coefficient R2
ACTB	Forward	CCTTCTTGGGTATGGAATCCTGT	23	59.8	47.83	101	95.11	1
	Reverse	CACTGTGTTGGCATAGAGGTCTTTAC	26	61.78	46.15
YWHAZ	Forward	GAAAAGTTCTTGATCCCCAATGC	23	58.5	43.48	134	92.35	1
	Reverse	TGTGACTGGTCCACAATTCCTT	22	59.83	45.45
Tuba	Forward	TGTCCTGGACAGGATTCGC	19	59.4	57.89	115	99.96	0.9986
	Reverse	CTCCATCAGCAGGGAGGTG	19	59.47	63.16
PPIA	Forward	GGCAAATGCTGGACCAAAC	19	57.78	52.63	149	100	0.9988
	Reverse	CATTCCTGGACCCAAAACG	19	56.51	52.63
HPRT	Forward	TGACACTGGCAAAACAATGCA	21	59.52	42.86	94	98.69	0.9999
	Reverse	GGTCCTTTTCACCAGCAAGCT	21	61.09	52.38
B2M	Forward	CATGGCTCGCTCGGTGAC	18	60.89	66.67	135	99.71	0.9986
	Reverse	CAGTTCAGTATGTTCGGCTTCC	22	59.33	50
GAPDH	Forward	TGCACCACCAACTGCTTAG	19	57.98	52.63	177	99.85	0.9986
	Reverse	GGATGCAGGGATGATGTTC	19	55.73	52.63
18S	Forward	TTGACGGAAGGGCACCACCAG	21	64.92	61.9	130	97.06	0.9958
	Reverse	GCACCACCACCCACGGAATCG	21	66.13	66.67
