# Supplementary material for: Comparison of reference gene expression stability in mouse skeletal muscle via five algorithms
Source: PeerJ. 2022 Oct 17;10:e14221. doi: 10.7717/peerj.14221 (PMC9583855; doi:10.7717/peerj.14221)
Supplement: Supplemental Information 5 [file peerj-10-14221-s005.xlsx]

## Sheet: Sheet1
Sample ID	Nucleic Acid Conc.	Unit	A260	A280	260/280	260/230	Sample Type
C2C12_1	504.3	ng/µl	12.609	6.448	1.96	1.99	RNA
C2C12_2	510.4	ng/µl	12.759	6.527	1.95	2.08	RNA
C2C12_3	512.5	ng/µl	12.813	6.563	1.95	2.15	RNA
C2C12_4	531.9	ng/µl	13.297	6.819	1.95	2.11	RNA
C2C12_5	475.6	ng/µl	11.891	6.288	1.89	1.85	RNA
C2C12_6	501.2	ng/µl	12.53	6.567	1.91	2.01	RNA
C2C12_7	557.5	ng/µl	13.937	7.414	1.88	1.89	RNA
C2C12_8	579.1	ng/µl	14.478	7.639	1.9	1.92	RNA
C2C12_9	558.5	ng/µl	13.964	7.35	1.9	2	RNA
C2C12_10	568.1	ng/µl	14.202	7.532	1.89	1.86	RNA
C2C12_11	500.7	ng/µl	12.517	6.483	1.93	1.93	RNA
C2C12_12	550.1	ng/µl	13.752	6.957	1.98	2.21	RNA
C2C12_13	505	ng/µl	12.626	6.61	1.91	2.18	RNA
C2C12_14	283.7	ng/µl	7.092	3.813	1.86	2.09	RNA
C2C12_15	431.6	ng/µl	10.79	5.505	1.96	1.94	RNA
C2C12_16	534.7	ng/µl	13.366	7.344	1.82	1.89	RNA
C2C12_17	564.7	ng/µl	14.117	7.544	1.87	1.85	RNA
C2C12_18	504.7	ng/µl	12.618	6.504	1.94	2.08	RNA
C2C12_19	519.2	ng/µl	12.98	6.656	1.95	2.04	RNA
C2C12_20	440.2	ng/µl	11.004	5.731	1.92	2.13	RNA
C2C12_21	797.8	ng/µl	19.946	10.61	1.88	1.9	RNA
C2C12_22	425.8	ng/µl	10.645	5.487	1.94	2	RNA
C2C12_23	645.1	ng/µl	16.127	8.399	1.92	2.05	RNA
C2C12_24	445.2	ng/µl	11.13	5.65	1.97	1.96	RNA
ICR_SOL_v1	431.2	ng/µl	10.781	5.473	1.97	2.07	RNA
ICR_SOL_v2	611.1	ng/µl	15.276	7.794	1.96	2.16	RNA
ICR_SOL_v3	495.8	ng/µl	12.396	6.292	1.97	2.12	RNA
ICR_SOL_v4	488.7	ng/µl	12.217	6.17	1.98	2.29	RNA
ICR_SOL_v5	466.2	ng/µl	11.654	5.713	2.04	2.3	RNA
ICR_SOL_v6	473.8	ng/µl	11.844	6.169	1.92	1.97	RNA
ICR_GAS_v1	523.9	ng/µl	13.098	6.516	2.01	2.14	RNA
ICR_GAS_v2	426.4	ng/µl	10.659	5.581	1.91	1.82	RNA
ICR_GAS_v3	449.9	ng/µl	11.247	5.919	1.9	2.07	RNA
ICR_GAS_v4	476.6	ng/µl	11.916	6.08	1.96	2.02	RNA
ICR_GAS_v5	459.1	ng/µl	11.479	5.711	2.01	2.34	RNA
ICR_GAS_v6	521.8	ng/µl	13.044	6.588	1.98	2.13	RNA
ICR_lactation_TA_1	281.2	ng/µl	7.031	3.643	1.93	1.95	RNA
ICR_lactation_TA_2	555.1	ng/µl	13.876	7.53	1.84	2.05	RNA
ICR_lactation_TA_3	305.1	ng/µl	7.627	3.931	1.94	1.99	RNA
ICR_lactation_TA_4	431	ng/µl	10.775	5.865	1.84	2.15	RNA
ICR_lactation_TA_5	507.1	ng/µl	12.678	6.875	1.84	2.09	RNA
ICR_lactation_TA_6	426.3	ng/µl	10.659	5.503	1.94	2.19	RNA
ICR_lactation_TA_7	377.5	ng/µl	9.438	5.248	1.8	2	RNA
ICR_lactation_TA_8	315.4	ng/µl	7.884	3.962	1.99	2.02	RNA
ICR_lactation_TA_9	274	ng/µl	6.851	3.731	1.84	2.52	RNA
ICR_lactation_TA_10	221.5	ng/µl	5.536	3.009	1.84	2.14	RNA
ICR_lactation_TA_11	277.5	ng/µl	6.936	3.961	1.75	2.08	RNA
ICR_lactation_TA_12	269.5	ng/µl	6.737	3.691	1.83	2.16	RNA
C57_SOL_1	684.5	ng/µl	17.113	9.013	1.9	1.93	RNA
C57_SOL_2	1152.7	ng/µl	28.819	14.648	1.97	2.18	RNA
C57_SOL_3	921.6	ng/µl	23.039	11.69	1.97	2	RNA
C57_SOL_4	621.5	ng/µl	15.538	8.297	1.87	2.13	RNA
C57_SOL_5	1203.4	ng/µl	30.086	15.239	1.97	2.1	RNA
C57_SOL_6	1128.7	ng/µl	28.218	14.369	1.96	2.25	RNA
C57_SOL_7	1744.1	ng/µl	43.602	21.784	2	2.23	RNA
C57_SOL_8	1084.4	ng/µl	27.109	13.701	1.98	2.19	RNA
ICR_SOL_1	623.4	ng/µl	15.585	8.034	1.94	1.96	RNA
ICR_SOL_2	1493.4	ng/µl	37.336	18.734	1.99	2.22	RNA
ICR_SOL_3	551.7	ng/µl	13.791	7.242	1.9	2.02	RNA
ICR_SOL_4	778.9	ng/µl	19.474	10.689	1.82	2.09	RNA
ICR_SOL_5	703.1	ng/µl	17.578	9.36	1.88	1.94	RNA
ICR_SOL_6	945.8	ng/µl	23.645	12.084	1.96	2.05	RNA
ICR_TA_1	980.2	ng/µl	24.506	12.38	1.98	1.98	RNA
ICR_TA_2	1203.1	ng/µl	30.078	15.168	1.98	1.83	RNA
ICR_TA_3	1074.6	ng/µl	26.866	13.446	2	2.16	RNA
ICR_TA_4	894.9	ng/µl	22.372	11.291	1.98	2.1	RNA
ICR_TA_5	978.2	ng/µl	24.456	12.32	1.99	2.07	RNA
ICR_TA_6	567	ng/µl	14.175	7.522	1.88	1.83	RNA
ICR_LD_1	718.3	ng/µl	17.957	9.197	1.95	2.06	RNA
ICR_LD_2	909.5	ng/µl	22.737	12.02	1.89	2.02	RNA
ICR_LD_3	624.8	ng/µl	15.621	8.217	1.9	2.02	RNA
ICR_LD_4	609.7	ng/µl	15.243	7.864	1.94	1.86	RNA
ICR_LD_5	746.1	ng/µl	18.652	9.654	1.93	1.74	RNA
ICR_LD_6	646.2	ng/µl	16.154	8.294	1.95	1.92	RNA
ICR_GAS_1	508.2	ng/µl	12.706	6.434	1.97	1.98	RNA
ICR_GAS_2	1109.6	ng/µl	27.74	13.901	2	1.97	RNA
ICR_GAS_3	768.2	ng/µl	19.205	10.336	1.86	2.17	RNA
ICR_GAS_4	692.5	ng/µl	17.312	9.151	1.89	1.87	RNA
ICR_GAS_5	714.8	ng/µl	17.869	9.247	1.93	1.99	RNA
ICR_GAS_6	1214.5	ng/µl	30.364	15.253	1.99	2.13	RNA
